# Supplementary material for: Global, regional, and country-level cost of leptospirosis due to loss of productivity in humans
Source: PLoS Negl Trop Dis. 2023 Aug 24;17(8):e0011291. doi: 10.1371/journal.pntd.0011291 (PMC10482283; doi:10.1371/journal.pntd.0011291)
Supplement: S1 Table — The table includes all raw data used for the calculation and high and low estimates. (XLSX) [file pntd.0011291.s001.xlsx]

## Sheet: ProductivityLoss
Country	CountryCode	IncomeStatus1High2Uppermiddle3Lowermiddle4Low	WHORegion1AfricanRegion2EasternMediterraneanRegion3EuropeanRegio	PerCapitaCurrentHealthExpenditureInternationalUSDYear2019PCHE	PerCapitaGDPInternationalUSDYear2019GDPPC2019	DALYLEPTODALYs	DALYLowerCL	DALYUpperCL	Productivityloss	PL_Lower	PL_Upper	Current_Health_Expenditure_GDPPC	GDPPC	Prod_Loss_NominalUSD	PL_Lower_Nominal	PL_Upper_Nominal
Afghanistan	AFG	4	2	285.558	2152.19	6686.21	2676.89	11484.2	1.24807e+07	4.99676e+06	2.14368e+07	65.806	500.523	2.90661e+06	1.16369e+06	4.99238e+06
Albania	ALB	2	3	816	13999.4	442.367	174.924	759.499	5.83191e+06	2.30609e+06	1.00128e+07	274.914	5396.22	2.26549e+06	895837	3.88962e+06
Algeria	DZA	3	1	750.449	12008.3	5946.16	2457.56	9948.37	6.69407e+07	2.76667e+07	1.11997e+08	248.206	4022.15	2.24405e+07	9.27468e+06	3.75446e+07
Andorra	AND	1	3	3716.27	3856	5.46549	2.23017	9.91574	763.714	311.631	1385.56	2744.19	41327.5	210877	86047.4	382582
Angola	AGO	3	1	178.026	6995.3	4959.09	1946.79	8396.76	3.38075e+07	1.32718e+07	5.7243e+07	71.326	2142.24	1.02698e+07	4.03164e+06	1.7389e+07
Antigua and Barbuda	ATG	1	4	1016.47	22772.3	272.59	105.913	499.612	5.93043e+06	2.30422e+06	1.08695e+07	760.265	18319.5	4.78647e+06	1.85974e+06	8.77279e+06
Argentina	ARG	2	4	2198.88	22997.4	2846.94	1221.68	4940.98	5.92122e+07	2.5409e+07	1.02765e+08	945.992	9963.67	2.56728e+07	1.10167e+07	4.45561e+07
Armenia	ARM	2	3	1616.18	14230	264.004	113.836	450.921	3.3301e+06	1.4359e+06	5.68784e+06	523.999	4828.51	1.13641e+06	490006	1.94099e+06
Australia	AUS	1	6	5294.46	51748.4	3886.15	1498.77	6777.03	1.80527e+08	6.96237e+07	3.1482e+08	5427.46	54941.4	1.92419e+08	7.42099e+07	3.35558e+08
Austria	AUT	1	3	6134.13	58076.3	700.03	285.743	1223.64	3.63611e+07	1.48421e+07	6.35586e+07	5242.18	50070.4	3.13811e+07	1.28094e+07	5.48536e+07
Azerbaijan	AZE	2	3	605.935	15051.6	940.416	375.51	1647.48	1.35849e+07	5.42447e+06	2.37989e+07	193.109	4805.75	4.3378e+06	1.73209e+06	7.59924e+06
Bahamas	BHS	1	4	2227.64	38063.8	198.016	78.4914	356.697	7.09614e+06	2.81283e+06	1.27827e+07	2004.62	32610.5	6.06045e+06	2.4023e+06	1.0917e+07
Bahrain	BHR	1	2	1880.58	47224.2	82.0751	28.3186	155.015	3.72159e+06	1.28407e+06	7.02893e+06	940.396	25869.1	2.04603e+06	705947	3.86432e+06
Bangladesh	BGD	3	5	123.287	5784.27	84269.6	34293.8	151228	4.77049e+08	1.94136e+08	8.56097e+08	45.8572	2122.08	1.74962e+08	7.12015e+07	3.13982e+08
Barbados	BRB	1	4	1028.83	16154	890.13	359.26	1572.27	1.34633e+07	5.43385e+06	2.37808e+07	1143.32	19003	1.58974e+07	6.41625e+06	2.80802e+07
Belarus	BLR	2	3	1198.62	20092.9	389.866	153.642	717.372	7.36624e+06	2.90296e+06	1.35542e+07	399.397	6837.72	2.51008e+06	989198	4.61867e+06
Belgium	BEL	4	3	5846.9	54278.4	330.184	129.677	607.614	1.59913e+07	6.28047e+06	2.94277e+07	4960.39	46638.7	1.37615e+07	5.40474e+06	2.53243e+07
Belize	BLZ	2	4	445.718	7454.53	130.806	54.1748	224.904	916792	379701	1.57631e+06	293.413	6210.57	773996	320561	1.33079e+06
Benin	BEN	3	1	81.9896	3426.05	5072.41	1932.43	8623.93	1.69624e+07	6.46217e+06	2.8839e+07	29.1253	1170.97	5.79188e+06	2.20653e+06	9.84716e+06
Bermuda	BMU	1	1	5686	85129.1	5.51939	2.18343	10.4016	438477	173458	826335	11529	116153	577462	228439	1.08826e+06
Bhutan	BTN	3	5	432.135	12365.5	230.745	91.4922	405.912	2.75357e+06	1.09181e+06	4.8439e+06	115.981	3303.96	735612	291676	1.29404e+06
Bolivia	BOL	3	4	630.759	9092.69	2508.61	994.792	4181.43	2.12277e+07	8.41786e+06	3.5383e+07	245.923	3472.38	8.09392e+06	3.20965e+06	1.34912e+07
Bosnia and Herzegovina	BIH	2	3	1476.8	15711.2	560.57	213.192	976.447	7.9794e+06	3.03467e+06	1.38992e+07	553.823	6011.37	3.05934e+06	1.16351e+06	5.32901e+06
Botswana	BWA	2	1	1122.14	17096.8	379.461	164.6	627.749	6.06175e+06	2.62943e+06	1.00281e+07	481.533	6679.17	2.35176e+06	1.02013e+06	3.89056e+06
Brazil	BRA	2	4	1497.81	15358.1	60531	23192.6	107067	8.38977e+08	3.21455e+08	1.48398e+09	853.388	8845.26	4.83756e+08	1.85352e+08	8.55667e+08
Brunei Darussalam	BRN	1	6	1400.91	64718.8	256.592	95.395	531.235	1.62468e+07	6.04021e+06	3.36367e+07	671.563	30748.7	7.71755e+06	2.86921e+06	1.5978e+07
Bulgaria	BGR	2	3	1797.51	24497.6	540.219	211.04	914.986	1.2263e+07	4.79064e+06	2.07703e+07	697.896	9879.33	4.95999e+06	1.93765e+06	8.40089e+06
Burkina Faso	BFA	4	1	122.408	2267.32	10864	4309.58	18221.3	2.33023e+07	9.24368e+06	3.90831e+07	42.3445	772.167	7.92876e+06	3.14523e+06	1.32983e+07
Burundi	BDI	4	1	61.7964	783.158	13729.3	5269.26	24511.6	9.90377e+06	3.80104e+06	1.76817e+07	20.5675	216.973	2.6965e+06	1.03491e+06	4.8142e+06
Cambodia	KHM	3	6	316.047	4574.03	14832	5700.52	24995.4	6.31544e+07	2.42727e+07	1.0643e+08	113.31	1671.39	2.31094e+07	8.88183e+06	3.89447e+07
Cameroon	CMR	3	1	136.237	3900.82	9420.61	3740.11	15606.2	3.54647e+07	1.408e+07	5.87508e+07	53.9958	1538.69	1.39867e+07	5.55291e+06	2.31704e+07
Canada	CAN	1	4	5520.65	49299.2	1171.16	433.868	2410.83	5.12715e+07	1.89941e+07	1.05543e+08	5048.37	46328.7	4.83457e+07	1.79102e+07	9.95198e+07
Cape Verde	CPV	3	1	369.683	7474.51	625.943	248.687	1123.84	4.44722e+06	1.76688e+06	7.98469e+06	177.89	3434.56	2.03849e+06	809891	3.65998e+06
Central African Republic	CAF	4	1	78.4431	985.988	2694.38	1061.26	4222.64	2.44527e+06	963138	3.83224e+06	37.1996	426.409	1.04868e+06	413051	1.64349e+06
Chad	TCD	4	1	69.3968	1646.29	5651.24	2232.64	9118.53	8.91143e+06	3.52065e+06	1.4379e+07	29.8508	701.621	3.79634e+06	1.49982e+06	6.12556e+06
Chile	CHL	1	4	2424.15	25322.7	1822.23	767.731	3184.73	4.17265e+07	1.75799e+07	7.29257e+07	1375.8	14631.9	2.41558e+07	1.01772e+07	4.22172e+07
China	CHN	2	6	880.191	16652.1	301688	119388	525491	4.75819e+09	1.88298e+09	8.288e+09	535.133	10143.8	2.89883e+09	1.14717e+09	5.04929e+09
Colombia	COL	2	4	1204.3	15673.1	26807.1	9466.92	51268.2	3.87867e+08	1.36975e+08	7.41789e+08	495.33	6438.06	1.59308e+08	5.62594e+07	3.04673e+08
Comoros	COM	2	1	168.644	3188.08	2096.47	788.205	3701.22	6.33015e+06	2.37994e+06	1.11756e+07	72.3238	1510.8	3.01571e+06	1.13381e+06	5.3241e+06
Costa Rica	CRI	2	4	1636.18	22632.4	3188.35	1244.5	6351.43	6.69435e+07	2.61299e+07	1.33356e+08	921.586	12669.3	3.7456e+07	1.46201e+07	7.46151e+07
Cote d'Ivoire	CIV	3	1	179.552	5432.55	10559.8	4289.7	17708.6	5.54704e+07	2.25338e+07	9.3023e+07	75.0878	2238.81	2.28484e+07	9.28172e+06	3.83164e+07
Croatia	HRV	1	3	2167.81	30543.9	476.389	191.368	858.689	1.35181e+07	5.43029e+06	2.43662e+07	1040.09	15331.9	6.80845e+06	2.735e+06	1.22722e+07
Cuba	CUB	2	4	2599.49	9954	9803.04	3814.79	17558.8	7.20965e+07	2.80559e+07	1.29136e+08	1031.92	9139.42	7.94781e+07	3.09284e+07	1.42358e+08
Cyprus	CYP	1	3	3017.27	42338.9	145.046	64.4768	239.95	5.70345e+06	2.53533e+06	9.43522e+06	1996.46	29417.1	3.97727e+06	1.768e+06	6.57959e+06
Czech Republic	CZE	1	3	3477.03	42847	577.551	231.523	1009.33	2.27382e+07	9.11504e+06	3.97372e+07	1844.22	23664.8	1.26025e+07	5.05197e+06	2.20242e+07
Democratic People's Republic of Korea	PRK	4	5	35	1816	2320.78	922.291	3840.12	4.13331e+06	1.6426e+06	6.83925e+06	35	649	1.42496e+06	566287	2.35783e+06
Democratic Republic of the Congo	COD	4	1	40.6137	1144.29	65706.7	25186.6	112129	7.25188e+07	2.77978e+07	1.23754e+08	20.5707	575.883	3.64877e+07	1.39864e+07	6.22664e+07
Denmark	DNK	1	3	6015.46	58701	261.149	101.896	485.401	1.37587e+07	5.36846e+06	2.55736e+07	6003.33	59593	1.39949e+07	5.46059e+06	2.60125e+07
Djibouti	DJI	3	2	104.142	5482.01	198.176	72.759	346.569	1.06576e+06	391288	1.8638e+06	61.8094	2876.04	557713	204761	975327
Dominica	DMA	2	4	675.374	12850.2	79.7923	30.3546	140.489	971457	369562	1.71043e+06	440.17	8561.59	648026	246522	1.14097e+06
Dominican Republic	DOM	2	4	1140.04	19190	10291.7	3954.68	17413.5	1.85764e+08	7.13818e+07	3.14314e+08	491.059	8173.34	7.90634e+07	3.03809e+07	1.33776e+08
Ecuador	ECU	2	4	934.519	11850.5	10795.7	4015.11	21084.9	1.17845e+08	4.38288e+07	2.30163e+08	486.492	6233.26	6.20402e+07	2.30739e+07	1.2117e+08
Egypt	EGY	3	2	582.227	12259.7	23864.6	9674.92	38851.1	2.78678e+08	1.12979e+08	4.53684e+08	149.84	2869.58	6.49053e+07	2.63132e+07	1.05665e+08
El Salvador	SLV	3	4	656.706	9146.51	2110.86	853.325	3634.15	1.79208e+07	7.24457e+06	3.08532e+07	300.053	4280.29	8.40171e+06	3.39644e+06	1.44648e+07
Equatorial Guinea	GNQ	2	1	607.433	19385.4	615.979	232.147	1071.02	1.15668e+07	4.35926e+06	2.01116e+07	254.891	7317.39	4.35035e+06	1.63954e+06	7.56407e+06
Eritrea	ERI	4	1	81.8466	1862	4435.41	1720.84	8119.29	7.89572e+06	3.06336e+06	1.44536e+07	25.2679	643	2.7399e+06	1.06302e+06	5.01555e+06
Estonia	EST	1	3	2616.81	37851.3	50.9493	19.5856	104.757	1.79517e+06	690088	3.69107e+06	1598.82	23424.5	1.112e+06	427468	2.2864e+06
Ethiopia	ETH	4	1	75.1141	2315.16	108890	41591.6	194414	2.43919e+08	9.31669e+07	4.35497e+08	26.7422	840.449	8.86049e+07	3.38434e+07	1.58196e+08
Fiji	FJI	2	6	545.31	14261.8	1306.44	487.026	2252.49	1.79198e+07	6.6803e+06	3.08963e+07	235.675	5968.3	7.48935e+06	2.79194e+06	1.29127e+07
Finland	FIN	1	3	4710.22	50321.5	226.321	85.6495	445.076	1.03228e+07	3.90659e+06	2.03005e+07	4450.3	48629.9	9.99876e+06	3.78396e+06	1.96632e+07
France	FRA	1	3	5492.53	49072.4	4133.31	1806.94	7044.02	1.80129e+08	7.87463e+07	3.06977e+08	4491.74	40494.9	1.48812e+08	6.50557e+07	2.53607e+08
Gabon	GAB	2	3	432.187	15576.6	569.695	205.622	1142.65	8.62772e+06	3.11403e+06	1.73048e+07	215.019	7523.86	4.16381e+06	1.50286e+06	8.35144e+06
Gambia	GMB	4	1	88.7112	2320.31	567.793	224.055	935.679	1.26708e+06	500001	2.08806e+06	29.7258	722.875	393565	155304	648565
Georgia	GEO	2	3	970.2	15621.9	482.328	199.044	850.136	7.06691e+06	2.91633e+06	1.24559e+07	291.122	4696.15	2.12467e+06	876796	3.74488e+06
Germany	DEU	1	3	6738.67	55652.9	4740.21	1934.88	8591.92	2.31864e+08	9.46429e+07	4.20267e+08	5440.25	46793.7	1.96024e+08	8.00138e+07	3.55305e+08
Ghana	GHA	3	1	193.224	5773.86	14223.3	5637.27	23828.6	7.9375e+07	3.14596e+07	1.32979e+08	75.2817	2167.91	2.97641e+07	1.17967e+07	4.98644e+07
Greece	GRC	1	3	2418.81	30356.3	1155	506.826	1985.44	3.22677e+07	1.41594e+07	5.54681e+07	1500.59	19144.3	2.03784e+07	8.94228e+06	3.50304e+07
Greenland	GRL	1	3	5391	108229	1.02433	0.311189	2.96453	105340	32002	304867	6003	53256.2	48402.8	14704.7	140084
Grenada	GRD	2	4	879.506	17579.5	358.864	136.926	628.932	5.99301e+06	2.28666e+06	1.05031e+07	534.274	9887.92	3.35669e+06	1.28076e+06	5.88281e+06
Guam	GUM	1	6	953	37246	179.941	67.2641	325.485	6.53061e+06	2.44122e+06	1.18128e+07	953	37752.6	6.62178e+06	2.4753e+06	1.19777e+07
Guatemala	GTM	2	4	529.12	9018.52	5935.12	2397.03	10301.7	5.03856e+07	2.03494e+07	8.74551e+07	271.021	4647.69	2.59761e+07	1.0491e+07	4.50871e+07
Guinea	GIN	4	1	119.59	2674.63	7185.63	2821.86	11909.9	1.83596e+07	7.20998e+06	3.04304e+07	43.0378	1043.9	7.19183e+06	2.8243e+06	1.19202e+07
Guinea-Bissau	GNB	4	1	186.427	2021.14	914.958	355.323	1502.03	1.67868e+06	651914	2.75578e+06	62.5756	730.611	611224	237368	1.00341e+06
Guyana	GUY	2	4	673.568	13634.3	1153.56	435.336	2201.26	1.4951e+07	5.64227e+06	2.853e+07	325.885	6477.3	7.096e+06	2.67793e+06	1.35409e+07
Haiti	HTI	3	4	143.45	3203.04	13136.5	4901.41	22779.3	4.01923e+07	1.49963e+07	6.96954e+07	56.9944	1324.84	1.66551e+07	6.21425e+06	2.88808e+07
Honduras	HND	3	4	435.684	5978.27	3371.19	1334.49	5673.05	1.86851e+07	7.39651e+06	3.14434e+07	187.554	2519.37	7.86099e+06	3.11177e+06	1.32285e+07
Hungary	HUN	1	3	2155.91	33514.9	677.927	265.173	1191.74	2.12591e+07	8.31558e+06	3.73717e+07	1062.39	16783	1.06574e+07	4.16867e+06	1.87347e+07
Iceland	ISL	1	3	5636.41	58290.1	6.78111	2.65262	14.2263	357050	139670	749067	6274.96	68853.7	424353	165998	890264
India	IND	3	5	211.002	6971.69	684369	290213	1.21729e+06	4.6268e+09	1.96204e+09	8.22969e+09	63.7483	2047.23	1.35743e+09	5.75633e+08	2.41447e+09
Indonesia	IDN	3	5	358.29	12310.6	234492	93085.3	424498	2.80273e+09	1.11259e+09	5.07375e+09	120.125	4151.23	9.45261e+08	3.75236e+08	1.7112e+09
Iran (Islamic Republic of)	IRN	3	2	868.184	15532.5	9199.79	3797.97	14972.8	1.34909e+08	5.56947e+07	2.19566e+08	470.435	3277.88	2.58279e+07	1.06626e+07	4.20352e+07
Iraq	IRQ	2	2	483.339	11349.4	2958.24	1162.52	4671.21	3.21444e+07	1.2632e+07	5.07577e+07	253.315	5621.18	1.58794e+07	6.24026e+06	2.50744e+07
Ireland	IRL	1	3	6010.07	87379.7	363.362	150.406	651.081	2.95666e+07	1.22385e+07	5.29782e+07	5428.59	80927.1	2.74332e+07	1.13554e+07	4.91556e+07
Israel	ISR	1	3	3326.25	40004	623.278	258.57	1056.13	2.28605e+07	9.48377e+06	3.87365e+07	3456.39	44452.2	2.55518e+07	1.06003e+07	4.3297e+07
Italy	ITA	1	3	3998.01	44376.2	6218.59	2776	9956.79	2.51095e+08	1.1209e+08	4.02037e+08	2905.5	33673.8	1.91335e+08	8.54126e+07	3.06353e+08
Jamaica	JAM	2	4	597.854	10189.6	4108.22	1659.49	7325.24	3.94052e+07	1.59175e+07	7.02621e+07	327.404	5626.17	2.17685e+07	8.79325e+06	3.88147e+07
Japan	JPN	1	6	4587.03	42282.6	11560.1	4399.31	20586	4.35762e+08	1.65834e+08	7.76001e+08	4360.47	40458	4.17289e+08	1.58804e+08	7.43105e+08
Jordan	JOR	2	2	797.452	10496.4	557.069	213.898	940.101	5.40301e+06	2.0746e+06	9.11803e+06	334.044	4205.56	2.1567e+06	828112	3.63962e+06
Kazakhstan	KAZ	2	3	765.49	27464	1096.38	453.52	1997.32	2.92717e+07	1.21083e+07	5.33254e+07	272.965	9812.6	1.04591e+07	4.32641e+06	1.90537e+07
Kenya	KEN	3	1	207.618	4647.41	67595.9	24345.9	124751	3.00111e+08	1.08091e+08	5.53869e+08	83.4116	1970.11	1.27533e+08	4.59333e+07	2.35367e+08
Kiribati	KIR	3	6	246.991	2191.53	326.1	128.048	562.832	634113	248994	1.09445e+06	172.306	1432.18	410844	161324	709097
Kuwait	KWT	1	2	2861.19	52054.7	293.273	105.701	545.146	1.44271e+07	5.19981e+06	2.68176e+07	1758.67	30667.3	8.47814e+06	3.05568e+06	1.57594e+07
Kyrgyz Republic	KGZ	3	3	260.349	5480.29	926.517	355.316	1628.55	4.83637e+06	1.85473e+06	8.50096e+06	62.1448	1374.03	1.21549e+06	466134	2.13648e+06
Lao People's Democratic Republic	LAO	3	6	212.37	8219.51	3790.95	1450.98	6576.55	3.03546e+07	1.16182e+07	5.26593e+07	68.2213	2598.51	9.59218e+06	3.67139e+06	1.66405e+07
Latvia	LVA	1	3	2098.45	31883.3	89.3754	36.3687	184.701	2.66203e+06	1.08324e+06	5.50128e+06	1166.8	17945.2	1.49958e+06	610210	3.09899e+06
Lebanon	LBN	3	2	1288.81	15105.1	302.304	115.403	528.65	4.17671e+06	1.59443e+06	7.30396e+06	663.051	8985.57	2.51593e+06	960440	4.3997e+06
Lesotho	LSO	3	1	313.606	2768.22	532.512	212.699	847.672	1.30711e+06	522094	2.0807e+06	124.194	1102.56	520995	208099	829338
Liberia	LBR	4	1	126.021	1531.79	1651.64	615.998	2825.4	2.32184e+06	865954	3.97187e+06	52.5629	665.878	1.01298e+06	377801	1.73286e+06
Libya	LBY	2	2	1155	22764.5	966.985	380.467	1574.43	2.0896e+07	8.22169e+06	3.40225e+07	309.879	10542.1	9.89445e+06	3.89304e+06	1.61099e+07
Lithuania	LTU	1	3	2796.82	38540.8	146.084	57.9438	273.116	5.2216e+06	2.07114e+06	9.76225e+06	1369.98	19595.1	2.6624e+06	1.05603e+06	4.97759e+06
Luxembourg	LUX	1	3	6756.88	117342	24.219	9.35118	43.8974	2.67826e+06	1.0341e+06	4.85439e+06	6220.74	112622	2.57693e+06	994976	4.67073e+06
Madagascar	MDG	1	1	65.2326	1686.84	8767.45	3547.7	15036.8	1.42174e+07	5.75298e+06	2.43838e+07	19.85	512.28	4.31735e+06	1.74699e+06	7.40455e+06
Malawi	MWI	4	1	81.7001	1602.02	13032.2	4911.69	22410.9	1.9813e+07	7.46732e+06	3.40716e+07	30.4003	584.363	7.21933e+06	2.72089e+06	1.24148e+07
Malaysia	MYS	2	6	1132.99	29621	22656.9	8720.1	45170.2	6.45451e+08	2.48418e+08	1.28681e+09	436.612	11132	2.42325e+08	9.32651e+07	4.83114e+08
Maldives	MDV	2	5	1639.8	20333.9	1790.56	684.803	3411.69	3.3473e+07	1.28018e+07	6.37785e+07	854.371	11118.6	1.83787e+07	7.02895e+06	3.50182e+07
Mali	MLI	4	1	94.5503	2419.69	5233.19	2166.52	8526.85	1.21679e+07	5.03745e+06	1.98261e+07	34.2818	840.176	4.21739e+06	1.74598e+06	6.87174e+06
Malta	MLT	1	3	4039.61	47407.9	29.4491	12.2378	52.4542	1.27716e+06	530734	2.27485e+06	2531.91	31198.2	844197	350814	1.50367e+06
Mauritania	MRT	3	1	187.053	5569.54	1123.52	439.835	1819.15	6.04733e+06	2.36741e+06	9.79154e+06	57.8848	1839.96	2.0022e+06	783822	3.24187e+06
Mauritius	MUS	2	1	1475.96	23835	2591.38	1023.17	4565.08	5.79407e+07	2.28772e+07	1.02071e+08	685.946	11405.7	2.7779e+07	1.09682e+07	4.89367e+07
Mexico	MEX	2	4	1110.94	19862.6	19456.9	7866.69	33463.6	3.64848e+08	1.47513e+08	6.27498e+08	540.372	10145.2	1.86879e+08	7.5558e+07	3.21412e+08
Micronesia (Federated States of)	FSM	3	6	364.209	3611.36	717.279	259.675	1302.91	2.32912e+06	843203	4.23074e+06	415.198	3699.08	2.35546e+06	852741	4.2786e+06
Moldova	MDA	2	3	860.195	13576.3	519.651	215.127	944.069	6.60794e+06	2.73558e+06	1.20049e+07	284.307	4493.37	2.18725e+06	905483	3.97365e+06
Monaco	MCO	1	3	3079.91	164595	1.38187	0.540025	2.55504	223192	87222.1	412678	2905.84	199377	271498	106100	501993
Mongolia	MNG	3	6	484.387	13013	186.233	67.8862	322.058	2.33325e+06	850524	4.03496e+06	163.442	4394.95	788047	287261	1.36279e+06
Montenegro	MNE	2	3	1983.61	23072.6	55.1803	23.4973	95.5562	1.1637e+06	495533	2.01518e+06	735.159	8909.65	451071	192078	781124
Morocco	MAR	3	2	424.503	7865.26	5237.9	2155.35	8732.35	3.89739e+07	1.60374e+07	6.49753e+07	174.224	3498.57	1.74126e+07	7.16514e+06	2.90294e+07
Mozambique	MOZ	4	1	104.82	1335.88	9405.41	3798	15201.3	1.15786e+07	4.67555e+06	1.87136e+07	39.4609	508.164	4.40834e+06	1.78013e+06	7.12487e+06
Myanmar	MMR	3	5	226.831	4939.75	23246	9198.19	37116.6	1.09556e+08	4.33503e+07	1.74928e+08	60.0159	1295.2	2.87131e+07	1.13615e+07	4.58459e+07
Namibia	NAM	2	1	867.348	10223.2	839.867	334.961	1410.2	7.85768e+06	3.13385e+06	1.31936e+07	427.256	5126.18	3.94647e+06	1.57396e+06	6.62641e+06
Nauru	NRU	1	6	1389.73	14096.6	10.3865	2.85491	20.8616	131980	36277	265086	1049.45	9786.03	90742.6	24942.1	182259
Nepal	NPL	3	5	176.955	4119.58	1085.74	409.079	2138.87	4.28066e+06	1.61285e+06	8.43279e+06	53.2464	1185.68	1.22953e+06	463256	2.42214e+06
Netherlands	NLD	1	3	6248.15	59004.3	203.632	74.1249	406.671	1.07429e+07	3.91055e+06	2.14544e+07	5335.3	52476.3	9.59942e+06	3.49432e+06	1.91709e+07
New Zealand	NZL	1	6	4439.35	45554.8	272.213	117.851	489.812	1.11921e+07	4.8455e+06	2.01388e+07	4211.05	42865.2	1.05222e+07	4.55543e+06	1.89333e+07
Nicaragua	NIC	3	4	474.519	5675.56	2762.92	1071.21	4964.28	1.43701e+07	5.57143e+06	2.58194e+07	160.759	1890.27	4.7785e+06	1.85268e+06	8.58579e+06
Niger	NER	4	1	72.4832	1276.05	10012.6	3816.54	16503.5	1.20509e+07	4.59346e+06	1.9863e+07	31.3976	550.964	5.20222e+06	1.98294e+06	8.57464e+06
Nigeria	NGA	3	1	162.312	5352.24	64157.4	23878.5	103316	3.32973e+08	1.23928e+08	5.36204e+08	71.4657	2204.18	1.3683e+08	5.09261e+07	2.20344e+08
North Macedonia	MKD	2	3	1313.56	17546.4	190.569	74.2591	331.479	3.09348e+06	1.20544e+06	5.38085e+06	436.887	6070.39	1.07357e+06	418339	1.86739e+06
Norway	NOR	1	3	7217.39	66799.2	153.897	58.3594	316.094	9.16946e+06	3.47716e+06	1.88334e+07	8007.4	75719.8	1.04207e+07	3.95165e+06	2.14034e+07
Occupied Palestinian territory	ZZZ	4	2	190	6835	330.657	127.621	565.855	2.19722e+06	848040	3.76011e+06	190	3656	1.14606e+06	442334	1.96125e+06
Oman	OMN	1	2	1160.78	32604.3	667.339	267.284	1092.31	2.09835e+07	8.40435e+06	3.43462e+07	624.744	19132.2	1.23507e+07	4.94673e+06	2.02159e+07
Pakistan	PAK	3	2	165.551	5542.21	47432.4	19341.5	79903.8	2.55028e+08	1.03992e+08	4.29615e+08	39.4993	1437.17	6.62947e+07	2.70329e+07	1.11679e+08
Palau	PLW	2	6	2901.93	17954.1	36.8277	14.1271	69.7601	554337	212644	1.05004e+06	2355.7	15567.1	486545	186639	921628
Panama	PAN	1	4	2490.95	32767.2	2042.71	783.415	3761.46	6.18457e+07	2.37189e+07	1.13883e+08	1192.82	15826.1	2.98916e+07	1.14639e+07	5.50425e+07
Papua New Guinea	PNG	3	6	104.611	4473.78	47017.9	17313.9	83214.5	2.05429e+08	7.56474e+07	3.63578e+08	65.0807	2593.8	1.18895e+08	4.37821e+07	2.10426e+08
Paraguay	PRY	2	4	950.143	13148	1676.34	707.058	2896.01	2.04477e+07	8.62456e+06	3.5325e+07	388.393	5807.84	9.08482e+06	3.83186e+06	1.56948e+07
Peru	PER	2	4	711.625	13401	11358.7	4408.25	21781.9	1.44134e+08	5.59379e+07	2.76399e+08	370.11	6955.81	7.48047e+07	2.90314e+07	1.43449e+08
Philippines	PHL	3	6	379.237	9290.97	34849	14280.8	58657.9	3.10565e+08	1.27266e+08	5.22744e+08	142.079	3413.85	1.14018e+08	4.67234e+07	1.91915e+08
Poland	POL	1	3	2206.54	33797.8	2587.78	1000.2	4853.86	8.1751e+07	3.15977e+07	1.53339e+08	1014.04	15699.9	3.80038e+07	1.46889e+07	7.12831e+07
Portugal	PRT	1	3	3517.72	36172.1	1640.35	695.509	2774.4	5.35646e+07	2.27114e+07	9.05963e+07	2221.44	23330.8	3.46268e+07	1.46818e+07	5.85659e+07
Puerto Rico	PRI	1	4	1496	36273.9	2828.98	1078.12	5199.95	9.83861e+07	3.74948e+07	1.80843e+08	1496	32916.9	8.88892e+07	3.38756e+07	1.63387e+08
Qatar	QAT	1	2	2736.82	93844.1	205.141	69.9215	390.197	1.86898e+07	6.37036e+06	3.55498e+07	1807.15	62637.3	1.24787e+07	4.25334e+06	2.37358e+07
Republic of Korea	KOR	1	6	3521.33	42998.4	4489.72	1797.55	8046.88	1.77241e+08	7.09621e+07	3.17667e+08	2624.53	31902.4	1.31449e+08	5.26285e+07	2.35596e+08
Republic of the Congo	COG	3	1	81.6919	3987.16	2063.4	820.575	3717.62	8.05857e+06	3.20473e+06	1.45191e+07	48.5588	2288.81	4.62254e+06	1.83829e+06	8.32839e+06
Romania	ROU	1	3	1906.59	31867.3	2059.36	854.474	3677.45	6.16998e+07	2.56006e+07	1.10179e+08	738.558	12958.1	2.51644e+07	1.04413e+07	4.49366e+07
Russian Federation	RUS	2	3	1704.04	30067.7	4248.7	1545.25	8361.73	1.20509e+08	4.38291e+07	2.3717e+08	653.417	11536.3	4.62379e+07	1.68167e+07	9.09993e+07
Rwanda	RWA	4	1	145.739	2321.53	18126.3	7266.99	32999.6	3.9439e+07	1.58114e+07	7.18001e+07	51.3991	806.88	1.36941e+07	5.49007e+06	2.49305e+07
Saint Kitts and Nevis	KNA	1	4	1506.51	29799.7	158.277	60.5704	284.194	4.47816e+06	1.71373e+06	8.04074e+06	1087.8	23219.3	3.50292e+06	1.34052e+06	6.28965e+06
Saint Lucia	LCA	2	4	697.71	15842.4	709.543	277.186	1281.13	1.07458e+07	4.19791e+06	1.94023e+07	502.182	11726.8	7.96433e+06	3.1113e+06	1.43801e+07
Saint Vincent and the Grenadines	VCT	2	4	620.299	14030.8	304.646	123.945	564.874	4.08544e+06	1.66216e+06	7.57523e+06	354.809	8674.37	2.53452e+06	1.03117e+06	4.69951e+06
Samoa	WSM	3	6	433.192	6907.56	706.232	271.271	1276.92	4.57241e+06	1.75631e+06	8.26724e+06	271.916	4308.27	2.8506e+06	1.09495e+06	5.15409e+06
San Marino	SMR	1	3	4057.16	63192.1	2.12298	0.91242	3.56068	125542	53955.9	210560	3050.92	47287.4	93913.4	40362.2	157512
Sao Tome and Principe	STP	3	1	226.808	4174.39	401.839	154.724	697.457	1.58629e+06	610787	2.75327e+06	108.446	1991.74	756779	291391	1.31352e+06
Saudi Arabia	SAU	1	2	2789.56	48983.6	3691.65	1514.61	6186.54	1.70532e+08	6.99659e+07	2.85781e+08	1316.26	22430.2	7.79454e+07	3.19795e+07	1.30622e+08
Senegal	SEN	3	1	144.804	3510.42	5666.8	2282.02	9457.98	1.90723e+07	7.68039e+06	3.18319e+07	59.0976	1462.35	7.95197e+06	3.20225e+06	1.3272e+07
Serbia	SRB	2	3	1686.07	18822.4	977.854	398.955	1746.24	1.67568e+07	6.8366e+06	2.9924e+07	641.025	7417.2	6.62611e+06	2.70339e+06	1.18328e+07
Seychelles	SYC	1	1	1468.72	30605.4	291.848	109.437	501.434	8.50349e+06	3.18863e+06	1.46101e+07	839.773	17253.5	4.79032e+06	1.79627e+06	8.2304e+06
Sierra Leone	SLE	4	1	156.998	1777.16	3292.8	1243.68	5280.79	5.33487e+06	2.01497e+06	8.55573e+06	46.158	506.607	1.51617e+06	572653	2.43154e+06
Singapore	SGP	1	6	4102.27	102431	2788.51	917.095	6803.18	2.74192e+08	9.0177e+07	6.68951e+08	2632.71	65831.2	1.7623e+08	5.7959e+07	4.29951e+08
Slovakia	SVK	1	3	2267.09	31966.6	486.562	194.339	917.502	1.44506e+07	5.77176e+06	2.72493e+07	1342.07	19383.5	8.77827e+06	3.50615e+06	1.6553e+07
Slovenia	SVN	1	3	3629.01	40670.9	280.302	108.924	497.141	1.03829e+07	4.03476e+06	1.8415e+07	2219.1	26016.1	6.67033e+06	2.59207e+06	1.18305e+07
Solomon Islands	SLB	3	6	131.093	2772.8	3453.64	1302.1	6174.52	9.1235e+06	3.43977e+06	1.63113e+07	111.904	2398.77	7.89802e+06	2.97773e+06	1.41203e+07
Somalia	SOM	4	2	21	1236.52	6489.21	2438.97	10569.1	7.8878e+06	2.96463e+06	1.2847e+07	33	405.787	2.41909e+06	909217	3.94002e+06
South Africa	ZAF	2	1	1187.33	14288.6	6997.18	2754.27	11341.2	9.16719e+07	3.60843e+07	1.48584e+08	546.688	6688.79	4.29774e+07	1.6917e+07	6.96587e+07
Spain	ESP	1	3	3983.93	41695.1	4101.05	1840.79	7025.31	1.54656e+08	6.94185e+07	2.64933e+08	2711.19	29581.5	1.10197e+08	4.94627e+07	1.88772e+08
Sri Lanka	LKA	3	5	569.573	13631.6	164368	59327.5	304065	2.14697e+09	7.74935e+08	3.97169e+09	160.697	4082.69	6.44649e+08	2.32682e+08	1.19254e+09
Sudan	SDN	4	2	204.535	4349.71	19628.9	7898.11	31897.9	8.13652e+07	3.2739e+07	1.32222e+08	46.9288	748.011	1.37615e+07	5.53722e+06	2.2363e+07
Suriname	SUR	2	4	1680.19	19840.2	336.959	120.316	641.461	6.11917e+06	2.18493e+06	1.16489e+07	619.247	6690.04	2.04561e+06	730412	3.89418e+06
Sweden	SWE	1	3	6222.66	54598.8	263.322	108.271	533.003	1.27385e+07	5.23774e+06	2.57846e+07	5671.39	51939.4	1.21834e+07	5.00949e+06	2.4661e+07
Switzerland	CHE	1	3	8532.5	72033.9	568.79	244.239	982.675	3.6119e+07	1.55096e+07	6.24013e+07	9666.34	84121.9	4.23496e+07	1.8185e+07	7.31657e+07
Syrian Arab Republic	SYR	3	2	1046	21450	3245.2	1289.13	5395.38	6.6215e+07	2.63034e+07	1.10087e+08	69.8301	1116.68	3.39723e+06	1.34953e+06	5.64815e+06
Taiwan	ZZy	1	6	2765	53280	5114.09	2178.09	9124.92	2.58338e+08	1.10026e+08	4.60946e+08	1582	25936	1.24549e+08	5.30453e+07	2.22228e+08
Tajikistan	TJK	3	3	250.769	3732.56	1626.85	653.258	3000.17	5.66435e+06	2.27451e+06	1.0446e+07	61.8723	889.02	1.34564e+06	540341	2.48158e+06
Tanzania	TZA	3	1	99.3487	2772.93	44028.1	17045.5	73880.7	1.17713e+08	4.55725e+07	1.97526e+08	40.3433	1052.02	4.45423e+07	1.72445e+07	7.47435e+07
Thailand	THA	2	5	731.31	19216.8	62756.2	25025.1	107024	1.16008e+09	4.62602e+08	1.9784e+09	296.165	7630.04	4.60246e+08	1.83531e+08	7.84903e+08
Timor-Leste	TLS	3	5	220.305	3779.74	4972.47	1848.2	9032.44	1.76992e+07	6.57853e+06	3.21503e+07	92.67	1584.26	7.41691e+06	2.75676e+06	1.34727e+07
Togo	TGO	4	1	125.559	2211.45	4484.93	1687.54	7586.24	9.35509e+06	3.52004e+06	1.58241e+07	51.155	875.933	3.69907e+06	1.39185e+06	6.25696e+06
Tonga	TON	2	1	332.052	6646.51	311.936	117.65	548	1.96971e+06	742896	3.46032e+06	242.373	4879.02	1.44634e+06	545501	2.54088e+06
Trinidad and Tobago	TTO	1	4	1834.96	27959.5	9833.83	3551.08	19641.6	2.56905e+08	9.27705e+07	5.13129e+08	1167.93	15691	1.42817e+08	5.15725e+07	2.85256e+08
Tunisia	TUN	3	2	789.055	11902.9	1349.9	541.324	2200.52	1.50026e+07	6.01617e+06	2.44562e+07	233.059	3477.88	4.3802e+06	1.7565e+06	7.14031e+06
Turkiye	TUR	2	3	1186.74	26867.5	5772.23	2310.4	9726.79	1.48235e+08	5.93327e+07	2.49791e+08	396.467	9103.04	5.02564e+07	2.01157e+07	8.4687e+07
Turkmenistan	TKM	2	3	1063.84	16194.2	604.022	243.056	1076.91	9.13908e+06	3.67753e+06	1.62941e+07	500.006	7344.65	4.13432e+06	1.66363e+06	7.37107e+06
Tuvalu	TUV	2	6	1071.3	4718.77	26.2703	9.7536	45.5596	95820.1	35576	166177	972.612	4949.17	104465	38785.8	181171
Uganda	UGA	4	1	92.3787	2275.03	57051.8	20419.4	106545	1.24524e+08	4.45684e+07	2.3255e+08	32.4084	823.139	4.51126e+07	1.61462e+07	8.42481e+07
Ukraine	UKR	3	3	907.16	13345.4	2339.65	960.053	4303.58	2.91011e+07	1.19414e+07	5.35289e+07	248.133	3661.46	7.98598e+06	3.27697e+06	1.46895e+07
United Arab Emirates	ARE	1	2	2996.36	71144.7	984.157	370.192	1709.45	6.70687e+07	2.5228e+07	1.16496e+08	1842.69	45376.2	4.28438e+07	1.61158e+07	7.44182e+07
United Kingdom	GBR	1	3	5087.38	49041.5	2629.17	1059.14	5092.69	1.15563e+08	4.65534e+07	2.23844e+08	4312.89	42747.1	1.0105e+08	4.07071e+07	1.95733e+08
United States	USA	1	4	10921	65094.8	24370.4	10023.4	42401.9	1.32024e+09	5.43004e+08	2.29707e+09	10921	65120.4	1.32086e+09	5.4326e+08	2.29816e+09
Uruguay	URY	1	4	2309.84	24004.8	231.823	100.939	415.265	5.0294e+06	2.18987e+06	9.00916e+06	1660.95	17859.9	3.7553e+06	1.63511e+06	6.72686e+06
Uzbekistan	UZB	3	3	418.013	7658.27	4733.81	1903.1	8194.78	3.4274e+07	1.37789e+07	5.93323e+07	98.5732	1784.01	7.97854e+06	3.20755e+06	1.38118e+07
Vanuatu	VUT	3	6	110.641	3248.13	831.094	308.5	1514.47	2.60755e+06	967915	4.75163e+06	104.25	3076.59	2.47029e+06	916967	4.50152e+06
Venezuela (Bolivarian Republic of)	VEN	2	4	384.504	6692	9557.82	3670.63	18246.9	6.02859e+07	2.31525e+07	1.15092e+08	338.825	2299	1.8735e+07	7.19508e+06	3.5767e+07
Vietnam	VNM	3	6	558.873	10562	87570.5	32830.5	176553	8.75976e+08	3.28406e+08	1.76608e+09	180.718	3491.09	2.89891e+08	1.08681e+08	5.84457e+08
Yemen	YEM	3	2	105	2215	15294.9	5843.47	25476.6	3.22722e+07	1.23297e+07	5.37557e+07	73.1767	701.715	9.61343e+06	3.67284e+06	1.6013e+07
Zambia	ZMB	4	1	192.516	3616.9	5088.54	1965.52	8096.49	1.74251e+07	6.7307e+06	2.77255e+07	69.3244	1268.12	6.10013e+06	2.35626e+06	9.70604e+06
Zimbabwe	ZWE	3	1	208.412	2408.15	3586.83	1523.53	5743.66	7.89011e+06	3.35138e+06	1.26346e+07	103.028	1421.87	4.73046e+06	2.0093e+06	7.57496e+06
